# Supplementary material for: Derivation and validation of a quantitative risk prediction model for weaning and extubation in neurocritical patients
Source: Front Neurol. 2024 Feb 27;15:1337225. doi: 10.3389/fneur.2024.1337225 (PMC10927993; doi:10.3389/fneur.2024.1337225)
Supplement: Supplementary file 1 [file Data_Sheet_1.xlsx]

## Sheet: 建模组
序号	分组	年龄	性别	吸烟史	BMI	APACHEII评分	APACHEII评分	是否手术	糖尿病	高血压	冠心病	脑血管疾病	慢性肺部疾病	SBT试验	漏气试验	激素使用	肠内营养中断	氧合指数	心率	体温	呼吸频率	GCS评分	痰量（吸痰频率）	咳嗽反射	吞咽功能（SSA）	ICU住院天数	总住院时间	临床结局
1	1	2	1	0	2	11	1	1	0	0	0	0	0	1	1	1	1	0	2	4	1	1	1	3	4	3	4	1
2	1	1	1	0	1	9	1	1	0	1	0	0	0	1	1	0	1	0	1	2	2	2	1	2	3	3	3	1
3	1	2	1	1	2	16	2	1	0	0	0	1	0	1	1	1	0	0	3	1	1	2	2	3	2	3	4	1
4	1	1	2	0	3	15	1	1	0	1	0	0	0	1	1	1	1	1	2	3	1	2	1	1	4	4	4	1
5	1	1	1	0	2	19	2	1	0	0	0	0	0	1	1	1	1	0	1	2	2	1	2	3	3	4	4	1
6	1	1	1	0	1	18	2	0	0	1	0	0	0	1	1	1	1	0	2	4	1	2	2	2	1	4	4	1
7	1	1	1	0	2	10	1	1	0	1	0	0	0	1	1	0	1	0	3	3	2	2	1	3	4	2	4	1
8	1	1	1	1	3	14	1	1	0	1	0	0	0	1	1	1	1	0	2	2	1	2	3	1	3	3	4	1
9	1	2	1	0	2	22	2	1	0	1	0	1	0	1	1	0	0	0	1	1	1	2	1	3	4	1	3	1
10	1	2	2	0	1	12	1	1	1	0	0	0	1	1	1	1	1	0	2	3	2	2	2	2	3	3	4	1
11	1	1	1	0	3	11	1	1	0	0	0	0	0	1	1	0	1	0	3	2	1	2	1	3	3	1	4	1
12	1	1	2	0	2	18	2	1	0	0	0	0	0	1	1	0	0	0	2	2	1	2	1	3	4	2	2	1
13	1	1	1	0	2	17	2	0	0	1	0	0	0	1	1	1	1	0	1	4	1	2	1	2	2	2	3	1
14	1	1	1	1	2	7	1	1	1	0	0	0	0	1	1	1	1	0	2	3	2	2	2	2	4	3	4	1
15	1	1	1	0	1	13	1	1	0	0	1	0	0	1	1	0	1	1	3	2	1	2	1	3	3	3	4	1
16	1	2	1	0	3	16	2	1	0	1	0	0	0	1	0	1	1	0	2	1	2	2	2	3	4	3	4	1
17	1	1	1	1	2	6	1	1	0	0	0	0	0	1	1	0	0	0	1	2	1	2	1	3	3	1	2	1
18	1	1	2	0	2	17	2	0	0	1	0	0	0	1	1	0	1	0	3	4	1	2	2	2	4	3	4	1
19	1	1	2	0	2	14	1	1	0	1	0	0	0	1	1	1	1	0	1	2	1	2	1	3	4	2	2	1
20	1	2	2	0	2	18	2	1	0	1	0	0	0	1	1	0	1	0	2	3	1	2	2	2	3	2	4	1
21	1	1	1	0	2	10	1	1	0	0	0	1	0	1	1	1	0	0	2	2	2	2	1	1	4	2	1	1
22	1	1	2	0	1	11	1	0	0	1	0	0	0	1	1	0	1	0	1	3	1	2	2	3	2	2	3	1
23	1	1	2	0	2	10	1	1	0	0	1	0	0	1	1	0	1	0	3	2	1	2	1	3	3	1	2	1
24	1	1	2	0	2	10	1	1	0	1	0	0	1	1	1	0	1	0	1	4	1	2	3	1	4	2	3	1
25	1	1	2	0	2	12	1	1	0	1	0	0	0	1	1	0	0	0	2	2	2	2	1	3	1	2	4	1
26	1	1	1	0	3	18	2	1	0	1	0	0	0	1	1	1	1	1	2	2	2	2	2	2	3	4	4	1
27	1	2	1	0	2	23	2	1	1	1	0	1	0	1	1	1	1	0	1	3	1	2	3	2	4	4	3	1
28	1	1	1	0	2	3	1	1	0	0	0	0	0	1	1	0	0	0	3	1	2	2	1	3	4	2	4	1
29	1	1	1	0	3	21	2	1	0	0	0	0	0	1	1	1	1	0	2	2	1	2	3	1	2	4	4	1
30	1	1	2	0	2	10	1	1	0	0	0	0	0	1	1	0	1	1	1	3	1	2	1	3	4	1	2	1
31	1	1	1	1	2	16	1	0	0	1	1	0	0	1	1	1	0	0	2	4	2	1	2	2	3	3	4	1
32	1	2	1	1	1	22	2	1	0	1	0	1	0	1	1	1	1	0	2	2	1	2	3	2	4	4	4	1
33	1	1	1	0	2	12	1	1	0	1	0	0	0	1	1	0	0	0	2	3	1	2	1	3	4	3	4	1
34	1	1	1	0	3	15	1	1	0	0	0	0	0	1	1	0	1	0	1	2	1	1	1	3	1	2	4	1
35	1	1	1	0	2	9	1	0	0	1	0	0	0	1	1	0	0	0	3	2	1	2	2	3	3	2	4	1
36	1	1	1	0	2	14	1	1	0	0	0	0	0	1	1	0	1	1	2	3	1	2	2	2	4	2	4	1
37	1	2	1	1	2	20	2	1	0	0	1	0	0	1	1	0	0	0	1	1	2	1	1	3	4	2	4	1
38	1	1	1	0	3	23	2	1	0	1	0	0	0	1	1	1	1	0	2	3	1	2	2	1	2	2	4	1
39	1	1	1	1	2	24	2	1	0	1	0	0	0	1	1	0	1	0	2	2	2	2	1	3	4	2	3	1
40	1	1	2	0	2	17	2	1	1	1	0	0	0	1	1	0	1	0	3	2	1	2	2	2	3	1	3	1
41	1	2	1	0	1	31	2	1	0	0	0	0	0	1	0	0	0	0	1	4	2	1	1	3	4	1	1	3
42	1	2	1	0	2	20	2	0	0	1	0	0	0	1	1	1	1	0	2	3	1	2	3	2	3	4	3	1
43	1	2	2	0	2	18	2	1	0	1	0	0	1	1	1	1	1	0	3	2	1	2	3	2	4	3	4	1
44	1	1	1	0	2	20	2	1	0	0	0	0	0	1	1	0	0	0	2	3	2	2	3	2	4	2	4	1
45	1	2	2	0	3	13	1	1	0	0	1	0	0	1	1	0	1	1	2	3	1	2	1	3	3	2	3	1
46	1	1	1	0	2	21	2	0	0	1	0	0	0	1	1	1	1	0	1	2	1	1	3	1	4	2	4	1
47	1	1	1	1	3	14	1	1	0	1	0	1	0	1	1	0	0	0	2	1	1	2	2	1	4	1	3	1
48	1	1	1	0	2	14	1	1	1	1	0	0	0	1	1	1	0	0	1	2	2	2	1	3	2	2	4	1
49	1	2	1	0	2	9	1	1	0	0	0	0	0	1	1	1	1	0	2	4	1	1	1	3	4	4	4	1
50	1	1	1	1	1	8	1	1	0	1	0	0	0	1	1	1	1	0	1	3	2	2	1	2	4	4	3	1
51	1	1	2	0	2	18	2	1	0	1	0	0	0	1	1	0	0	0	2	2	1	2	2	3	3	4	4	1
52	1	1	1	0	2	12	1	0	0	1	0	0	1	1	1	0	1	0	3	1	1	2	1	3	3	2	2	1
53	1	1	1	0	3	14	1	1	0	1	0	0	0	1	1	0	1	0	2	2	2	1	1	3	4	3	4	1
54	1	1	2	0	3	17	2	0	0	0	0	0	0	1	1	1	1	0	3	3	1	1	1	2	4	3	4	1
55	1	2	2	0	2	7	1	1	0	1	1	0	0	1	1	0	1	0	2	2	1	2	1	3	2	1	1	1
56	1	1	1	0	1	28	2	1	0	1	0	0	0	1	1	1	0	0	1	3	2	2	2	3	3	2	4	1
57	1	1	1	0	2	48	2	1	0	0	0	0	0	1	1	0	1	0	2	4	1	2	1	3	4	2	4	1
58	1	1	1	1	2	23	2	1	1	1	0	0	0	1	1	0	1	0	2	2	1	2	1	3	4	2	3	1
59	1	2	1	0	3	19	2	0	1	0	1	0	0	1	1	1	1	0	3	3	1	1	2	2	3	4	4	1
60	1	2	2	0	2	28	2	1	0	1	0	0	0	1	1	0	1	1	2	3	1	2	2	3	4	2	3	1
61	1	1	1	0	2	19	2	1	0	1	0	0	0	1	1	0	0	0	1	1	2	2	1	3	4	2	4	1
62	1	1	1	0	1	26	2	0	0	1	0	0	0	1	1	1	1	0	2	2	1	2	3	3	3	2	4	1
63	1	1	2	0	2	20	2	1	1	1	0	0	0	1	1	1	1	0	2	3	1	1	2	3	4	4	4	1
64	1	2	2	0	2	17	2	1	0	0	0	0	0	1	1	0	0	0	2	2	1	2	1	3	3	2	3	1
65	1	1	1	0	3	15	1	1	0	0	0	0	0	1	1	0	1	0	2	4	2	2	2	3	4	1	4	1
66	1	1	2	0	2	9	1	1	1	1	0	0	0	1	1	0	1	0	2	2	1	2	1	3	4	1	3	1
67	1	2	1	1	3	6	1	1	0	0	0	0	0	1	1	1	0	0	1	3	1	2	1	3	3	2	4	1
68	1	2	1	0	1	14	1	1	0	1	0	0	0	1	1	0	1	0	2	2	2	2	1	2	4	2	1	1
69	1	1	2	0	2	14	1	1	0	1	0	1	0	1	1	1	1	0	1	3	1	2	2	2	1	3	4	3
70	1	1	1	0	2	11	1	1	0	0	0	0	0	1	1	0	1	0	2	2	1	1	1	3	4	2	3	1
71	1	1	1	0	3	13	1	1	0	1	1	0	0	1	1	0	1	0	2	3	1	2	2	2	4	2	4	1
72	1	2	1	0	2	22	2	0	1	1	0	0	0	1	1	1	1	0	2	1	2	1	3	1	3	4	2	1
73	1	1	1	0	2	20	2	1	0	0	0	0	0	1	1	1	0	0	3	3	1	2	1	2	4	3	4	1
74	1	1	1	1	2	15	1	1	0	0	0	0	0	1	1	1	1	0	2	2	1	2	2	2	2	4	4	1
75	1	1	1	1	2	14	1	1	0	0	0	0	0	1	1	0	1	0	1	3	1	2	1	3	4	3	4	1
76	1	2	1	1	2	18	2	1	0	1	0	0	0	1	1	0	1	0	2	4	2	2	1	3	4	2	4	1
77	1	2	1	0	1	9	1	0	0	1	0	0	0	1	1	1	1	0	2	2	1	2	1	2	4	4	4	1
78	1	1	1	0	2	26	2	1	0	0	0	0	1	1	1	0	1	0	2	2	1	2	2	2	3	2	4	1
79	1	1	2	0	2	24	2	1	0	1	1	0	0	1	1	1	1	0	2	3	1	2	3	2	3	4	4	1
80	1	1	1	0	2	11	1	1	0	1	0	0	0	1	1	0	1	1	2	1	1	2	1	3	4	2	4	1
81	1	1	2	0	3	25	2	0	0	1	0	0	0	1	1	1	1	0	3	2	1	2	2	1	4	2	4	1
82	1	1	1	0	2	14	1	1	1	1	0	0	0	1	1	0	0	0	2	3	2	2	2	3	4	2	2	1
83	1	2	1	1	1	15	1	1	0	1	0	0	0	1	1	0	1	0	2	2	1	2	1	3	4	3	4	1
84	1	1	2	0	2	7	1	1	1	1	0	0	0	1	1	0	1	0	2	4	2	2	1	3	4	4	3	1
85	1	1	1	0	2	13	1	1	0	0	0	0	0	1	1	1	1	0	2	2	1	2	2	2	3	3	4	1
86	1	2	2	0	2	23	2	1	0	1	0	0	0	1	1	0	1	0	1	3	1	2	1	3	4	3	3	1
87	1	1	1	0	2	14	1	1	0	0	0	0	0	1	1	0	1	0	2	1	1	1	3	3	4	2	4	1
88	1	1	1	1	2	13	1	0	0	0	0	0	1	1	1	0	0	0	2	2	1	2	1	3	3	2	4	1
89	1	1	1	0	2	8	1	1	0	1	0	0	0	1	1	0	1	0	2	3	2	2	1	2	4	3	4	1
90	1	1	1	0	2	6	1	1	0	0	0	0	0	1	1	1	1	0	2	4	1	2	1	3	4	1	4	1
91	1	2	2	0	2	20	2	1	0	0	0	0	0	1	1	1	1	1	3	2	1	1	2	3	2	3	3	1
92	1	2	2	0	1	16	2	1	0	1	0	0	0	1	1	0	0	0	2	2	1	2	1	2	4	2	4	1
93	1	1	1	0	2	6	1	1	0	0	0	0	0	1	1	0	1	0	2	4	2	2	1	3	4	1	3	1
94	1	1	1	0	2	15	1	1	0	0	0	0	0	1	1	0	1	0	2	3	1	2	1	2	4	1	2	1
95	1	1	1	0	2	9	1	1	0	1	0	0	0	1	1	0	0	0	3	1	1	2	1	3	3	2	2	1
96	1	1	2	0	1	13	1	1	0	0	0	0	0	1	1	1	1	0	2	2	1	2	2	2	4	2	4	1
97	1	1	2	0	2	13	1	0	0	0	0	0	0	1	1	0	1	0	2	3	2	2	1	3	4	2	4	1
98	1	1	1	1	2	14	1	1	0	0	0	0	0	1	1	0	1	0	2	2	1	2	1	3	4	2	3	1
序号	分组	年龄	性别	吸烟史	BMI	APACHEII评分	APACHEII评分	是否手术	糖尿病	高血压	冠心病	脑血管疾病	慢性肺部疾病	SBT试验	漏气试验	激素使用	肠内营养中断	氧合指数	心率	体温	呼吸频率	GCS评分	痰量（吸痰频率）	咳嗽反射	吞咽功能（SSA）	ICU住院天数	总住院时间	临床结局
1	2	1	1	0	1	16	2	1	0	1	0	0	0	1	1	0	1	1	3	2	2	2	3	2	2	4	4	2
2	2	2	1	0	2	21	2	1	1	1	0	0	0	1	1	1	1	0	2	1	1	2	3	3	1	4	4	3
3	2	1	1	0	2	17	2	1	0	1	0	0	1	0	1	0	0	0	1	3	2	1	1	2	3	3	4	3
4	2	1	1	1	3	23	2	1	0	0	0	0	0	1	1	0	1	1	2	2	1	1	2	1	2	1	4	3
5	2	1	1	0	2	31	2	1	0	0	0	1	0	1	1	0	1	0	3	4	1	1	3	2	1	2	1	2
6	2	2	1	0	2	22	2	0	0	1	0	0	0	1	0	0	0	1	3	2	2	1	2	1	3	2	2	3
7	2	2	2	0	2	20	2	1	0	1	1	0	0	1	1	1	1	1	2	3	1	2	2	2	2	3	2	3
8	2	2	1	0	1	28	2	1	0	0	0	0	1	1	1	1	1	0	3	2	1	1	1	2	4	1	1	2
9	2	1	1	1	3	23	2	0	0	1	0	0	0	1	1	1	1	0	2	4	2	1	2	1	1	1	1	3
10	2	1	1	0	3	19	2	1	0	1	0	0	0	1	1	0	1	0	1	2	1	1	3	2	1	4	4	3
11	2	2	1	1	2	22	2	1	0	0	1	0	0	0	1	1	0	0	2	3	2	1	2	3	3	3	2	3
12	2	2	1	1	2	14	1	0	0	1	1	0	1	1	1	1	1	1	3	1	1	2	3	2	1	4	4	1
13	2	2	1	0	3	31	2	1	1	1	1	0	0	1	0	0	1	0	2	3	2	1	3	1	2	2	1	2
14	2	2	1	0	2	14	1	1	0	1	0	0	1	1	1	0	1	1	1	2	1	2	3	2	1	4	4	1
15	2	2	1	1	1	29	2	1	0	1	0	0	0	0	1	1	0	0	2	3	1	1	3	2	3	2	1	2
16	2	1	1	0	2	27	2	0	0	0	0	0	0	1	1	0	1	1	2	4	2	1	1	1	2	1	1	3
17	2	2	1	1	3	22	2	0	0	0	0	0	0	1	1	1	0	0	1	3	1	1	3	2	1	4	3	3
18	2	2	1	0	2	23	2	1	0	0	0	0	0	1	1	1	1	0	2	2	2	1	1	3	1	4	4	3
19	2	2	2	0	2	25	2	1	0	1	0	0	0	1	1	0	1	0	3	4	1	1	3	2	4	4	4	3
20	2	1	1	0	1	27	2	1	0	0	0	1	1	1	1	1	0	1	3	3	1	1	3	1	1	4	3	2
21	2	1	1	0	2	21	2	0	1	0	0	0	0	1	1	0	1	0	2	1	2	1	3	2	2	3	4	1
22	2	2	2	0	3	26	2	1	0	0	0	0	0	1	1	1	1	1	1	3	1	1	2	1	1	4	2	3
23	2	1	1	0	2	24	2	1	0	1	0	0	0	1	0	0	1	0	2	2	1	1	2	2	2	4	4	3
24	2	2	1	1	1	12	1	1	0	1	0	0	1	1	1	1	1	0	3	2	2	2	3	2	1	4	4	1
25	2	2	1	0	2	26	2	1	0	0	0	0	0	0	1	0	0	0	2	4	1	1	1	1	3	2	1	3
26	2	1	1	0	2	28	2	1	0	0	0	0	0	1	1	0	1	1	1	2	1	1	3	1	2	4	3	3
27	2	2	1	0	3	22	2	0	0	0	0	0	0	1	1	1	0	0	2	3	1	1	1	3	1	2	3	3
28	2	1	1	1	2	24	2	1	0	0	0	0	0	1	0	1	1	0	3	3	2	2	3	2	3	4	4	1
29	2	2	1	1	2	24	2	1	1	1	1	0	1	1	1	0	1	0	3	2	1	1	3	1	1	3	2	2
30	2	2	1	1	1	37	2	1	0	1	0	1	0	1	1	0	1	0	2	3	1	1	3	2	1	3	2	3
31	2	1	1	1	2	24	2	1	0	1	0	0	0	0	1	0	1	0	1	4	2	1	3	3	2	4	3	3
32	2	1	1	0	3	19	2	0	0	1	0	0	0	1	1	0	0	0	2	2	1	2	2	2	4	2	1	3
33	2	2	1	1	2	23	2	1	0	1	0	0	0	1	1	1	1	1	1	2	2	1	1	1	1	4	3	3
34	2	2	1	0	2	14	1	1	0	0	0	0	0	1	1	0	1	0	2	3	1	2	2	2	3	4	4	1
35	2	2	1	1	3	26	2	1	0	0	0	0	0	0	1	1	1	0	3	1	2	1	3	1	2	2	2	3
36	2	2	2	0	2	19	2	0	0	1	0	0	0	1	1	0	0	0	2	3	1	1	2	2	1	4	4	1
37	2	2	2	0	3	20	2	0	1	0	0	0	1	0	1	0	1	1	2	2	1	1	1	3	3	1	1	3
38	2	2	2	0	1	28	2	0	0	1	0	1	0	1	1	1	1	0	1	4	2	1	3	1	2	3	2	2
39	2	2	1	0	2	24	2	1	0	0	0	0	0	1	1	0	0	0	2	2	1	1	2	3	4	4	4	1
40	2	1	1	0	2	14	1	1	0	1	0	0	1	1	1	0	1	1	2	3	1	1	3	1	1	1	1	3
41	2	1	1	1	3	22	2	1	0	0	0	0	0	1	1	1	0	0	3	3	2	1	3	2	1	4	4	1
42	2	2	2	0	3	23	2	0	0	0	0	0	0	1	1	0	0	1	3	4	2	1	3	1	2	2	1	3

## Sheet: 验证组
序号	分组	年龄	性别	吸烟史	BMI	APACHEII评分	是否手术	糖尿病	高血压	冠心病	脑血管疾病	慢性肺部疾病	SBT试验	漏气试验	激素使用	肠内营养中断	氧合指数	心率	体温	呼吸频率	GCS评分	痰量（吸痰频率）	咳嗽反射	吞咽功能（SSA）	拔管成功	ICU住院天数	总住院时间	临床结局
1	1	2	2	0	2	1	1	0	1	0	0	0	1	1	0	0	0	3	3	1	2	1	3	4	1	1	2	1
2	1	1	1	0	1	1	1	0	1	0	0	0	1	1	0	0	0	2	1	1	2	2	3	4	1	1	2	1
3	1	1	1	1	3	2	1	1	1	1	0	0	1	1	0	0	0	1	4	1	2	2	2	3	1	2	3	1
4	1	1	1	0	2	1	0	0	1	0	0	0	1	1	1	1	0	2	2	2	2	1	3	4	1	2	2	1
5	1	2	1	0	2	1	1	0	1	0	0	0	0	0	0	0	0	1	3	2	1	3	1	3	1	4	4	1
6	1	1	2	0	3	1	0	1	1	0	1	0	1	1	0	0	1	2	4	1	2	2	2	1	1	2	4	1
7	1	1	1	0	2	2	1	0	1	0	0	0	1	1	0	0	0	2	3	1	2	1	3	3	1	2	3	1
8	1	1	1	0	2	1	1	0	0	1	0	0	1	1	0	0	0	1	2	2	2	1	3	4	1	1	4	1
9	1	1	1	0	1	1	0	0	0	0	0	1	1	1	1	1	0	2	4	1	1	2	2	4	1	2	2	1
10	1	1	1	0	2	1	1	1	1	0	0	0	1	1	1	0	0	2	3	1	2	2	3	3	1	3	4	1
11	1	1	2	0	3	1	1	0	0	0	0	0	1	1	0	0	0	1	1	2	2	1	3	4	1	1	4	1
12	1	1	1	1	2	1	1	0	1	0	0	0	1	1	1	1	0	2	2	1	2	2	3	4	1	3	4	1
13	1	2	1	0	1	2	0	1	0	0	0	0	1	1	0	0	0	2	2	2	2	1	3	2	1	1	4	1
14	1	1	2	0	2	1	1	0	1	0	0	0	1	1	1	1	0	3	4	1	2	1	3	4	1	1	4	1
15	1	1	1	0	3	1	1	0	0	0	0	0	1	1	0	0	1	2	3	1	2	1	3	3	1	1	3	1
16	1	1	1	1	2	1	1	0	1	0	0	0	1	1	1	1	0	1	2	1	2	2	3	4	1	3	4	1
17	1	1	1	0	2	1	1	0	0	0	1	0	1	1	0	0	0	2	3	2	2	2	3	3	1	2	4	1
18	1	2	2	0	3	2	0	1	1	1	0	0	1	1	1	1	0	1	1	1	2	3	2	4	1	2	3	3
19	1	1	1	0	2	1	1	0	1	0	0	0	1	1	0	0	0	2	2	1	2	2	3	4	1	3	4	1
20	1	1	1	0	3	1	1	0	0	0	0	0	1	1	0	0	0	2	2	2	2	2	3	4	1	2	4	1
21	1	2	1	1	2	1	1	0	0	0	0	1	1	1	0	0	0	2	2	1	2	1	3	4	1	2	3	1
22	1	1	1	0	2	1	1	1	0	0	0	0	1	1	1	0	0	2	2	1	2	1	3	2	1	2	3	1
23	1	1	1	1	1	2	0	0	1	0	0	0	1	1	0	0	0	2	3	1	2	3	3	4	1	3	3	1
24	1	1	1	0	2	1	1	0	1	0	0	0	1	1	0	0	0	3	4	1	1	2	2	4	1	3	4	3
25	1	1	1	1	2	1	1	0	0	0	0	0	1	1	0	0	1	2	4	2	1	2	1	3	1	2	4	3
26	1	1	1	0	3	1	1	0	0	0	0	0	1	0	0	0	0	2	2	1	1	2	1	4	1	2	1	2
27	1	2	2	0	2	1	1	1	1	1	0	0	1	1	1	1	0	3	3	1	2	2	2	2	1	3	2	3
28	1	2	1	1	2	2	1	0	1	0	0	1	1	1	1	0	0	3	2	1	2	3	2	4	1	4	4	1
29	1	1	1	1	2	1	1	0	0	0	0	0	1	1	1	1	0	3	3	1	2	2	2	4	1	4	4	1
30	1	1	1	0	2	1	1	0	1	0	0	0	1	1	0	0	0	1	2	1	1	3	1	3	1	4	4	1
31	1	1	1	1	2	1	1	0	1	0	0	0	1	1	1	0	0	3	3	2	2	2	2	4	1	4	4	3
32	1	2	2	0	3	2	1	0	1	0	0	0	1	1	1	1	0	2	2	1	2	2	3	4	1	3	4	1
33	1	1	1	0	2	1	0	1	0	0	1	0	1	1	0	0	0	2	1	2	2	2	2	4	1	3	4	1
34	1	1	1	0	2	1	1	0	1	0	0	0	1	1	0	0	0	3	3	1	2	1	3	3	1	4	2	3
35	1	2	1	1	2	1	1	0	1	0	0	0	1	1	1	1	0	2	2	2	2	2	2	4	1	2	4	1
36	1	1	1	1	2	1	0	0	0	0	0	0	1	1	1	1	1	1	2	2	2	2	2	4	1	4	4	1
37	1	1	1	0	3	1	1	0	1	0	0	0	1	1	0	0	0	2	3	1	2	2	3	3	1	4	4	1
38	1	1	1	0	2	1	1	0	1	0	0	0	1	1	1	0	0	1	4	1	2	2	3	4	1	4	4	1
序号	分组	年龄	性别	吸烟史	BMI	APACHEII评分	是否手术	糖尿病	高血压	冠心病	脑血管疾病	慢性肺部疾病	SBT试验	漏气试验	激素使用	肠内营养中断	氧合指数	心率	体温	呼吸频率	GCS评分	痰量（吸痰频率）	咳嗽反射	吞咽功能（SSA）	拔管成功	ICU住院天数	总住院时间	临床结局
39	2	2	2	0	2	1	1	0	0	0	0	0	1	1	0	0	1	1	4	1	1	1	3	2	0	1	1	2
40	2	1	1	0	3	2	0	0	1	0	0	0	1	1	1	1	0	2	3	1	1	3	1	1	0	1	1	3
41	2	2	1	0	2	1	1	0	1	0	0	0	1	1	1	0	1	3	2	1	1	2	2	2	0	4	4	3
42	2	2	1	1	1	2	1	0	0	1	0	1	1	1	1	1	0	3	4	2	1	3	1	3	0	3	2	3
43	2	2	1	1	2	1	0	0	1	1	0	0	0	0	0	0	0	2	4	1	2	3	1	1	0	2	4	1
44	2	2	2	0	3	2	1	1	1	1	0	0	1	1	0	0	1	2	1	1	1	1	3	4	0	2	1	2
45	2	2	1	0	2	2	1	0	1	0	0	1	1	1	1	1	0	1	3	1	2	2	2	1	0	4	4	1
46	2	2	1	1	2	2	1	0	1	0	0	0	1	1	1	0	0	3	2	2	1	3	1	3	0	2	1	2
47	2	1	1	0	2	2	1	0	0	0	0	0	1	1	0	0	1	1	4	2	1	1	2	2	0	1	1	3
48	2	1	1	1	1	1	0	0	0	0	1	0	1	1	0	0	0	2	4	1	1	3	1	1	0	4	3	3
49	2	2	1	0	2	2	1	1	0	0	0	0	0	0	0	0	0	2	3	2	1	3	1	1	0	4	4	3
50	2	2	2	0	3	1	1	0	1	0	0	1	1	1	1	1	1	3	2	1	1	3	1	1	0	4	4	3
51	2	1	1	0	2	2	1	0	0	0	0	0	1	1	0	0	0	2	4	1	1	2	2	2	0	4	3	2
52	2	1	1	0	2	1	0	0	0	0	0	1	1	1	1	1	0	3	3	2	2	1	3	2	0	3	4	1
53	2	2	2	0	3	2	1	0	0	0	0	0	1	1	0	0	1	2	1	1	1	3	1	3	0	4	2	3
54	2	1	1	0	2	2	1	0	1	0	0	0	1	1	0	0	0	2	3	2	1	3	1	4	0	4	4	3
55	2	1	1	1	3	1	1	1	1	0	1	0	1	1	1	1	0	3	4	1	1	2	2	1	0	4	3	3
56	2	2	1	0	1	2	0	0	1	0	0	0	1	1	0	0	0	2	3	2	1	3	2	1	0	2	1	3
57	2	1	1	1	2	2	1	0	1	0	0	1	0	1	0	0	1	1	4	1	1	1	2	2	0	4	2	3
58	2	2	1	0	3	2	1	0	0	0	0	0	1	1	0	0	0	2	2	2	2	3	1	4	0	4	4	1
59	2	2	1	0	2	1	1	0	0	0	0	0	1	1	1	1	0	1	3	1	1	3	2	3	0	2	2	3
60	2	2	2	0	3	2	1	0	1	0	0	1	1	1	0	0	1	2	2	1	2	2	2	1	0	4	4	1
